# Supplementary material for: Identification of Roles for Peptide: N-Glycanase and Endo-β-N-Acetylglucosaminidase (Engase1p) during Protein N-Glycosylation in Human HepG2 Cells
Source: PLoS One. 2010 Jul 23;5(7):e11734. doi: 10.1371/journal.pone.0011734 (PMC2909182; doi:10.1371/journal.pone.0011734)
Supplement: Table S1 — Primers used in this study (0.03 MB XLS) [file pone.0011734.s001.xls]

## Sheet: Feuil1
	Table I: sequences of the primers used in this study
Name	Forward primer 5’-3’	Reverse primer 5’-3’	Use
b2 microglobulin	GAGCATTCAGACTTGTCTTTCAGC	AATTCATCCAATCCAAATGCG	QPCR
S14	TCACTCGGAAGAATACCATTTTTG	CCGATTTCTGATTCTAACAGGAC	QPCR
ENGASE	CAGGCCCCAGTGCCACCCAAG	CCGGCATCCCCTGTGGTCAGC	QPCR
MAN2C1	TCCACACCGAGGTACACTGG	AAAGCCGTGTTCTGACAGATC	QPCR
NGLY1-7	AAGCTGCTGCTCACCTATGCT	ACAGCTCCTCTGACAGGCAAG	QPCR
NGLY1-8		ACCATCTCCTCTGCTTAATTCTGC	PCR/sequencing
NGLY1-9short	TGGCACATGATAACAGTCTTCAC	TAAACAGCTGGGTGTGTTGC	QPCR
NGLY1-10long	AATCAAACCATTTCTGGATGGG	GCAAAAGATGATCCTTCCTTTCG	PCR/QPCR/sequencing
ENG-1	GCUAGACCUCCUCGUUUGCUUCUCA	UGAGAAGCAAACGAGGAGGUCUAGC	RNAi
ENG-2	CACAAGUCCGUUGCUUCCGAAUCCA	UGGAUUCGGAAGCAACGGACUUGUG	RNAi
ENG-3	GCCAGGAUCGUCGCAUGGAAUUUCU	AGAAAUUCCAUGCGACGAUCCUGGC	RNAi
M2C1-1	GGAGGCUCCUUCUUCUGAACCAGUU	AACUGGUUCAGAAGAAGGAGCCUCC	RNAi
M2C1-2	CAAAGAGGGUGAGAAGACCAGCUAU	AUAGCUGGUCUUCUCACCCUCUUUG	RNAi
M2C1-3	GGGUGAAAGCCAACACACCAUUCAU	AUGAAUGGUGUGUUGGCUUUCACCC	RNAi
NGLY1-1	AAACAGUUGCCUCUGCUUAUUAAGC	GCUUAAUAAGCAGAGGCAACUGUUU	RNAi
NGLY1-2	UUCACAGGGAAUAAACAAGGUUUCU	AGAAACCUUGUUUAUUCCCUGUGAA	RNAi
NGLY1-3	UAGAAUGGCUGAGUCAGCAGCAACC	GGUUGCUGCUGACUCAGCCAUUCUA	RNAi
NGLY1short	AAGACUGUUAUCAUGUGCCAGUCUG	CAGACUGGCACAUGAUAACAGUCUU	RNAi
NGLY1long 1	UGGCCCGAAAGGAAGGAUCAUCUUU	AAAGAUGAUCCUUCCUUUCGGGCCA	RNAi
NGLY1long 2	CAGACUGGAACAGUAGAAUGGAAAU	AUUUCCAUUCUACUGUUCCAGUCUG	RNAi
NGLY1long 3	AGUAGAAUGGAAAUUGCGAUCUGAU	AUCAGAUCGCAAUUUCCAUUCUACU	RNAi
